# Supplementary material for: On the Therapeutic Potential of ERK4 in Triple-Negative Breast Cancer
Source: Cancers (Basel). 2022 Dec 21;15(1):25. doi: 10.3390/cancers15010025 (PMC9817496; doi:10.3390/cancers15010025)
Supplement: Supplementary file 1 [file cancers-15-00025-s001.zip]

Archive with 1 entries (1 files):
- cancers-2029799-supplementary.pdf
